# Supplementary material for: Diagnostic and Prognostic Value of Cardiac Magnetic Resonance for Cardiotoxicity Caused by Immune Checkpoint Inhibitors: A Systematic Review and Meta-Analysis
Source: Rev Cardiovasc Med. 2025 Feb 21;26(2):25508. doi: 10.31083/RCM25508 (PMC11868891; doi:10.31083/RCM25508)
Supplement: Supplementary file 1 [file 2153-8174-26-2-25508-s1.zip]

Archive with 2 entries (2 files):
- PRISMA_2020_checklist.pdf
- Supplementary materials.docx
